# Supplementary material for: SRSF3 and hnRNP A1-mediated m6A-modified circCDK14 regulates intramuscular fat deposition by acting as miR-4492-z sponge
Source: Cell Mol Biol Lett. 2025 Mar 4;30:26. doi: 10.1186/s11658-025-00699-6 (PMC11881307; doi:10.1186/s11658-025-00699-6)
Supplement: Supplementary file 2 — Supplementary material 2: Table S1. Small RNA details utilized in this study. Table S2. Details the primer sequences employed in the study. [file 11658_2025_699_MOESM2_ESM.xlsx]

## Sheet: Table S1
Table S1. Small RNA Sequences
Symbol	Sequence
circCDK14-siRNA	Sense: CCCAGCUCGAUAUGUGUCA(dT)(dT)
	Antisense: UGACACAUAUCGAGCUGGG(dT)(dT)
SRSF3-siRNA	Sense: CAAUGGUAACAAGACUGAA(dT)(dT)
	Antisense: UUCAGUCUUGUUACCAUUG(dT)(dT)
HNRNPA1-siRNA	Sense: GGCGGAAGCUACAAUGAUU(dT)(dT)
	Antisense: AAUCAUUGUAGCUUCCGCC(dT)(dT)
siRNA-NC	Sense: UUCUCCGAACGUGUCACGU
	Antisense: ACGUGACACGUUCGGAGAA
miR-4492-z mimic	Sense: CGGGGCUGGGCGCGCGCC
	Antisense: CGCGCGCCCAGCCCCGUU
mimic-NC	Sense: UUCUCCGAACGUGUCACGUTT
	Antisense: ACGUGACACGUUCGGAGAATT
miR-4492-z inhibitor	GGCGCGCGCCCAGCCCCG
inhibitor-NC	CAGUACUUUUGUGUAGUACAA

## Sheet: Table S2
Table S2. Primer Information for this Manuscript
Primer symbol	Primer sequence (5'-3')	Tm (℃)	GenBank
circCDK14-Q	F: AGAGGGTGCATTCTGAGAACA	60
	R: TGACACATATCGAGCTGGGG
CDK14-Q	F:ATTTCAGTTGCTGCGAGGGC		XM_005902242.2
	R: CAAAGATGCAGCCAACTCCC
m6A-Q	F: TCTCCTAAAGTTCGGCGGCA
	R: TGTGTCCTCTGAACCCTGACT
miR-4492-z-Q	F: GCCGAGCGGGGCTGGG
	R: CAGTGCAGGGTCCGAGGTAT
U6-Q	F: GCTTCGGCAGCACATATACTAAAAT		XR_003035828
	R: CGCTTCACGAATTTGCGTGTCAT
GAPDH-Q	F: CACTGAGGACCAGGTTGTCT		NM_001034034
	R: TGTCGTACCAGGAAATGAGC
SRSF3-Q	F: AGAAGTCGTAATCGTGGCCC		XM_014476592.1
	R: ATCGGGACGGCTTGTGATTT
HNRNPA1-Q	F: ATGGGGAACGCTCACAGACT		XM_014480244.1
	R: CTCCTCCACCGTGGCATACG
CyclinD1-Q	F: GATCAGATGTGACCCGGACT		XM_014482632
	R: TCCTCCTCCTCTTCCTCCTC
CyclinB1-Q	F: AATCGGTGACTTTGCCTTTG		XM_005889358
	R: AGGGCGACCCAGACTAAAAT
CyclinE1-Q	F: GTGGCATTTAAGTCCCCTGA		XM_005899541
	R: AGGATACTGAGGCAGGAGCA
KI67-Q	F: AGAGCCAACACTCCGAAGAA		XM_014479249.1
	R: GCTGAGCTTTCCCTATGACG
PPARγ-Q	F: CCTAAAATACGGCGTGCACG		XM_005902845
	R: CAGCAAACTCGAACTTGGGC
FASN-Q	F: CGAGTCCCCTGACCACTATCTG		XM_005905364
	R: AGGCGTGTGCTCCATGTTCT
SREBF1-Q	F: CCGAGTGACTGGTTCTCCAT		XM_014477492
	R: CCTCTGTCTCTCCTGCAACC
C/EBPα-Q	F: GTGGACAAGAACAGCAACGAGTA		XM_005893918
	R: GCGGTCATTGTCACTGGTCAG
miR-4492-z-RT	GTCGTATCCAGTGCAGGGTCCGAGGTATTCGCACTGGATACGACGGCGCGCG
U6-RT	CGCTTCACGAATTTGCGTGTCAT		XR_003035828
circCDK14-A	F: CGGAATTCTAATACTTTCAGATATGTGTCACAAAGATGTCCACACGAAACTGCCC	60
	R: CGGGATCCAGTTGTTCTTACCGAGCTGGGGCTGGAGTGCCGCC
HNRNPA1-A	F: GCTGGCTAGCGTTTAAACTTAAGCTTATGTCTAAATCAGAGTCTCCC	52	XM_014480244.1
	R: CACTGTGCTGGATATCTGCAGAATTCTTAAAACCTTCTGCCACTGC
circCDK14-miR-WT	F: GACGCGTACACGAAACTGCCCAGGAAT	touch down（45-60）
	R: GGAAGATCTGCTGGGGCTGGAGTGC
circCDK14-miR-MUT	R: GGAAGATCTGCTTTTTAGTTAGTGC
FBXO17-miR-WT	F: GACGCGTACCCAGCCTTCCAGGACA
	R: GGAAGATCTGTTGAAGCAGCAGCAAGTGG
FBXO17-miR-MUT	R: GACGCGTAAAACTAAGGCCAGGACA
Note: Q: Quantitative Reverse-Transcription PCR primer; RT: Reverse transcription primer; A: Amplification primer of full-length sequence; F: Forward primer; R: Reverse primer
